# Supplementary material for: Mastication inefficiency due to diminished or lack of occlusal support is associated with increased blood glucose levels in patients with type 2 diabetes
Source: PLoS One. 2023 Apr 14;18(4):e0284319. doi: 10.1371/journal.pone.0284319 (PMC10104312; doi:10.1371/journal.pone.0284319)
Supplement: S1 Data — (XLSX) [file pone.0284319.s001.xlsx]

## Sheet: Sheet1
		BMI			WBC			Creatinine			Age			HbA1c
		Control	Test		Control	Test		Control	Test		Control	Test		Control	Test
		32	35		11.1	10		0.92	0.94		31	61		6.2	10.8
		34	38		8.1	13		0.55	0.84		50	48		7.8	8.8
		34	30		7.5	7.9		0.76	1.08		52	56		6.7	9.7
		27	27		6.2	6.2		0.5	0.73		57	51		6.6	9.2
		32	33		6.3	8.5		0.52	0.53		48	48		6.8	13.5
		35	24		6.9	6.5		0.79	0.88		48	62		9.3	9.1
		29	29		10	7.9		0.67	0.54		44	51		6.5	8.5
		28	29		4.9	10.3		0.66	0.76		54	54		9.6	10.6
		21	27		4	9.1		0.86	0.77		56	56		7.9	6.9
		30	23		7	7.4		0.72	0.8		38	56		7.2	11.4
		29	27		6	6		0.94	0.6		46	58		9.1	7.6
		34	37		8	9		0.93	1.2		56	58		6.5	8.3
		30	37		6	6		0.81	0.7		56	58		8.1	7.9
		31	29		7	8.5		0.54	0.8		53	57		9.4	8.1
		27	27		9.8	7.4		0.76	1		47	57		6.6	8.2
		43	20		8.2	5		0.6	0.8		52	54		6.4	7.6
		23	36		5.8	9.2		0.64	0.69		61	61		8.9	8.6
		26	38		6.4	11		0.75	0.98		56	56		5.7	7.8
		27	38		5.6	8.5		1	0.58		57	44		8.8	7.9
		26	38		11	5.4		0.75	1.1		43	53		6.2	7.5
		41	31		8.2	8.3		0.6	0.79		52	63		6.4	8.4
		26	38		9	8.7		0.66	0.69		47	59		5.6	6.8
		26	23		6	7.8		0.75	0.8		56	56		5.6	11.4
		27	32		8.8	7.2		0.46	0.84		57	60		9.4	7.5
		33	22			5.8		0.76	0.7		33	72		7.2	12.5
		31	29		5.9	9		0.83	0.57		50	62		11	13
		22	26		10.1	8		1.1	0.94		57	60		7.4	11
		27	26		13	9		0.89	0.66		70	47		8.4	5.7
		36	38		10.1	7.8		0.84	0.8		40	64		5.8	8.8
		30	33		6.8	8		1	0.84		53	55		6.7	10.7
		25	26		8	5		0.59	0.54		42	64		5.8	6.8
		30	33		7.3	10		0.85	1.1		39	77		8.3	8.6
		31	31		8.3	10		0.49	0.79		55	63		7.9	7.2
		30	26		7.5	10		0.66	0.96		54	68		7.5	6.6
		33	33		11	7.7		0.75	0.79		60	71		8.2	7.5
		24	26		8	5.6		0.75	0.64		59	55		7.1	10.1
		28	28		10	7.3		1.4	0.95		54	61		6.6	14.1
		27	25		7.5	6.8		0.92	1.8		70	50		8.7	10.7
		28	26		4.9	6.1		0.57	0.79		59	45		7.1	11.7
		30	20		6	8.9		0.76	0.75		69	43		5.9	12.7
		31	23		14.3	5.8		0.98	0.7		54	72		10.1	12.5
			32			6.2			0.84			60			7.5
			36			6.5			0.54			70			10.1
			39			7.3			0.72			52			10.6
			28			5.6			0.61			61			6.9
			28			7.5			0.59			57			11.4
			29			9.1			0.57			63			15.2
			39			7.7			0.53			53			8
			34			6.4			0.67			60			10.7
			28			6.9			0.71			42			9.5
			26			5.9			0.56			58			6
			26			7.5			0.8			44			9.8
			38			10.8			0.64			43			11.7
		Control group: Normal dental occlusion
		Test group: Missing posteior teeth or using a removable denture
